# Supplementary material for: The Vitamin D Decrease in Children with Obesity Is Associated with the Development of Insulin Resistance during Puberty: The PUBMEP Study
Source: Nutrients. 2021 Dec 15;13(12):4488. doi: 10.3390/nu13124488 (PMC8709093; doi:10.3390/nu13124488)
Supplement: Supplementary file 1 [file nutrients-13-04488-s001.zip]

Archive with 5 entries (4 files):
- suplemental material/
- suplemental material/aguilera Supplementary Tables_16_11_21.pdf
- suplemental material/Sup_FigureS1_Nutrients.pdf
- suplemental material/VITDandTG_SUP_FigS2.pdf
- suplemental material/VITDandWC_SUP_FigS3.pdf
